# Supplementary material for: Co-occurring Mental Disorders in Transitional Aged Youth With Substance Use Disorders – A Narrative Review
Source: Front Psychiatry. 2022 Feb 24;13:827658. doi: 10.3389/fpsyt.2022.827658 (PMC8907594; doi:10.3389/fpsyt.2022.827658)
Supplement: Supplementary file 1 [file Data_Sheet_1.XLSX]

## Sheet: Sheet1
Section_Nr	Section_Title	Ref_Nr	Authors	Year	Publication	Type	N	Male	Female	Age	Main aim of study	Diagnostic criteria used (if clinical trial/study)	Main results / conclusions
1	Introduction	1	Spear	2015	Adolescent alcohol exposure: Are there separable vulnerable periods within adolescence?	Review					Review on vulnerability of adolescents in regard to alcohol use	not applicable	intervention/prevention strategies regarding the potential efficacy of efforts directed toward delaying onset of alcohol use versus toward reducing high levels of use and risks associated with that use later in adolescence
1	Introduction	2	Casey & Jones	2010	Neurobiology of the adolescent brain and behavior: Implications for substance use disorders.	Review					Review of neurobiology of adolescent brain and implications for SUD	not applicable	The tension or imbalance between these developing systems during adolescence may lead to cognitive control processes being more vulnerable to incentive-based modulation and increased susceptibility to the motivational properties of alcohol and drugs
1	Introduction	3	Smith et al.	2014	Self-perceived emerging adult status and substance use.	Study	105	0.61	0.39	18 - 25 yrs	Substance use screening	The Inventory of Dimensions of Emerging Adulthood	feeling in-between was positively associated with substance-related problems
1	Introduction	4	Volkow et al.	2021	Prevalence of Substance Use Disorders by Time since First Substance Use among Young People in the US	Research letter	not stated	NA	NA	12 - 25 yrs	Prevalence of Substance Use Disorders by Time since First Substance Use among Young People in the US	not applicable	This cross-sectional study examines the association of time since first substance use with substance use disorders among young people in the US
1	Introduction	5	Bava & Tapert	2010	Adolescent brain development and the risk for alcohol and other drug problems	Review					Adolescent brain development and the risk for alcohol and other drug problems	not applicable	see manuscript
1	Introduction	6	Paus et al.	2008	Why do many psychiatric disorders emerge during adolescence?	Review					Why do many psychiatric disorders emerge during adolescence?	not applicable	see manuscript
1	Inroduction	7	Kaligis et al.	2021	Mental health problems and needs among transitional-age youth in Indonesia	Study	393			16 - 24 yrs	Screening for mental health problems and coping strategies	Self developped questionnaire by McLuckie et al.	Anxiety disorders most common, Coping strategies in >90% beneficial, however 50% suicidal thoughts and self harming strategies
1	Introduction	8	Wilens et al.	2018	Attention-Deficit/Hyperactivity Disorder and Transitional Aged Youth	Review	Review				Attention-Deficit/Hyperactivity Disorder and Transitional Aged Youth	not applicable	TAY-ADHD are also shown to be vulnerable to academic and social impairments, increased risky behavior, and comorbid psychiatric disorders
1	Introduction	9	Arnett	2000	A theory of development from the late teens through the twenties.	Comparative Study / Theory					Differentiations of emerging adulthood and adolescence	not applicable	emerging adulthood is a complex phenomena and deserves academic and scientific attention
1	Introduction	10	UNODC	2021	World Drug Report 2021	Report					World Drug Report 2021	not applicable	see report / manuscript
1	Introduction	11	EMCDDA	2021	European Drug Report 2021: Trends and Developments	Report					European Drug Report 2021	not applicable	see report / manuscript
1	Introduction	12	ESPAD Group	2020	ESPAD Report 2019: Results from the European School Survey Project on Alcohol and other Drugs	Report					European School Survey on Alcohol/Drugs	not applicable	see report / manuscript
1	Introduction	13	Mason & Luckey	2003	Young adults in alcohol-other drug treatment: An understudied population	Study	98	0.68	0.32	18 - 25 yrs	Differences between emerging adults and "older" patients in treatment for alcohol use disorder	Addiction Severity Index (ASI), Brief Symptom Inventory (BSI), Individual Assessment Profile, Drinker Inventory of Consequences	higher use of illicit drugs, higher rates of hospitalisation and incarceration
1	Introduction	14	Oh et al.	2021	Trends in Therapeutic Services Participation among U.S. Adolescents Affected by Substance Use, 2002–2017	Study	243618			12 - 17 yrs	cross-sectional sample, prevalence and trends of adolescent participation in self-help groups and counseling for substance use using a US sample	DSM-IV	barriers to therapeutic service use and potential unmet needs among U.S. adolescents
1	Introduction	15	Hunt et al.	2013	Psychosocial interventions for people with both severe mental illness and substance misuse	Systematic Review	32 RCTs were included				Psychosocial interventions for people with both severe mental illness and substance misuse	not applicable	no compelling evidence to support any one psychosocial treatment over another for people to remain in treatment or to reduce substance use or improve mental state in people with serious mental illnesses
1	Introduction	16	Ross & Peselow	2012	Co-occurring psychotic and addictive disorders: Neurobiology and diagnosis	Review					Co-occurring psychotic and addictive disorders: Neurobiology and diagnosis	not applicable	differential diagnostics are to be conducted thoroughly
1	Introduction	17	Kelly & Daley	2013	Integrated treatment of substance use and psychiatric disorders	Review					Integrated treatment of substance use and psychiatric disorders	not applicable	Integrated treatment for comorbidity has been found to be consistently superior compared to treatment of individual disorders with separate treatment plans
1	Introduction	18	Henggeler & Schaeffer	2016	Multisystemic Therapy(®) : Clinical Overview, Outcomes, and Implementation Research	Review					Multisystemic Therapy(®) : Clinical Overview, Outcomes, and Implementation Research	not applicable	favorable results for youths and families
1	Introduction	19	Solmi et al.	2021	Age at onset of mental disorders worldwide: large-scale meta-analysis of 192 epidemiological studies	Meta-Analytic Review					Age at onset of mental disorders worldwide: large-scale meta-analysis of 192 epidemiological studies	not applicable	timing of good mental health promotion/preventive/early intervention is essential
1	Introduction	20	Costello et al.	2005	10-year research update review: the epidemiology of child and adolescent psychiatric disorders	Review					10-year research update review: the epidemiology of child and adolescent psychiatric disorders	not applicable	mounting evidence that many, if not most, lifetime psychiatric disorders will first appear in childhood or adolescence
1	Introduction	21	Conway et al.	2016	Association of Lifetime Mental Disorders and Subsequent Alcohol and Illicit Drug Use: Results from the National Comorbidity Survey-Adolescent Supplement	Study	10123			13 - 18 yrs	estimate the association of prior lifetime mental disorders with transitions across stages of substance use in a cross-sectional sample of US adolescents	DSM-IV	prior mental disorders represent risk factors for the transition from nonuse to use, and the progression to drug- and alcohol-related problems
1	Introduction	22	Arbram et al.	2015	Comorbidity and continuity of psychiatric disorders in youth after detention: A prospective longitudinal study	Study	1829	1172	657	14 - 24 yrs	determine the comorbidity and continuity of psychiatric disorders among youth 5 years after detention	DSM-IV	psychiatric comorbidity decreases after detention, however they were substantial and were higher than rates in the most comparable studies of the general population
2.1	ADHD	23	Özgen et al.	2021	Treatment of Adolescents with Concurrent Substance Use Disorder and Attention-Deficit/Hyperactivity Disorder: A Systematic Review	Systematic Review					effectiveness of pharmacological, psychosocial, and complementary treatments of ADHD in adolescents with and without comorbid SUD	not applicable	stimulant treatment in children with ADHD may prevent the development of SUD in adolescence or young adulthood, that high-dose stimulant treatment could be an effective treatment for adolescents with ADHD and SUD comorbidity, that cognitive behavior therapy might have a small beneficial effect in these patients, and that alternative treatments are probably not effective
2.1	ADHD	24	Zhang-James et al.	2020	Machine-Learning prediction of comorbid substance use disorders in ADHD youth using Swedish registry data	Study					Machine learning study - is prediction of SUD development in ADHD population possible?	not applicable	Population registry data can be used to predict at-risk comorbid SUDs in individuals with ADHD.
2.1	ADHD	25	Skoglund et al.	2015	Attention-Deficit/Hyperactivity Disorder and Risk for Substance Use Disorders in Relatives	Study	62015				matched cohort study ADHD probands and relatives	DSM criteria	First-degree relatives of ADHD probands were at elevated risk for SUD (odds ratios 2.2 and 1.8) compared with relatives of control subjects, findings suggest that the co-occurrence of ADHD and SUD is due to genetic factors shared between the two disorders, rather than to a general propensity for psychiatric disorders or harmful effects of ADHD medication
2.1	ADHD	26	van Emmerik et al.	2012	Prevalence of attention-deficit hyperactivity disorder in substance use disorder patients: a meta-analysis and meta-regression analysis	Meta-Analysis	29 studies				Main aim: to obtain a best estimate of the prevalence of ADHD in SUD populations	not applicable	ADHD is present in almost one out of every four patients with SUD. The prevalence estimate is dependent on substance of abuse and assessment instrument
2.1	ADHD	27	Armstrong & Costello	2002	Community studies on adolescent substance use, abuse, or dependence and psychiatric comorbidity	Review	15 studies				Literature review on community studies of adolescent substance use, abuse, or dependence (SU/AID) and psychiatric comorbidity	not applicable	Results revealed that 60% of youths with SU/A/D had a comorbid diagnosis, and conduct disorder (CD) and oppositional defiant disorder were most commonly associated with SU/A/D, followed by depression
2.1	ADHD	28	Wilens	1998	AOD use and attention deficit/hyperactivity disorder	Review					AOD use and attention deficit/hyperactivity disorder	not applicable	Therapeutic intervention should incorporate both addiction and mental health treatment, including appropriate use of psychiatric medications.
2.1	ADHD	29	Schubiner et al.	2000	Prevalence of attention-deficit/hyperactivity disorder and conduct disorder among substance abusers	Study	201				inpatients of 2 addiction clinics were randomly selected and DSM-IV, addiction severity scale were measured	DSM-IV	ADHD criteria in approx 25% for inpatients in SUD-treatment
2.1	ADHD	30	Volkow et al.	2008	Does Childhood Treatment of ADHD With Stimulant Medication Affect Substance Abuse in Adulthood?	Editorial					Does Childhood Treatment of ADHD With Stimulant Medication Affect Substance Abuse in Adulthood?	not applicable	individuals with ADHD are at higher-than-normal risk for substance abuse
2.1	ADHD	31	Adisetiyo	2017	Neuroimaging the neural correlates of increased risk for substance use disorders in attention-deficit/hyperactivity disorder-A systematic review	Systematic Review	8 studies				review the existing neuroimaging research on high-risk ADHD focusing on impulsivity as one possible mechanism underlying SUD risk	not applicable	Preliminary findings suggest that an exaggerated aberrant reward processing network may be the driving neural correlate of increased SUD risk in ADHD
2.1	ADHD	32	Molina & Pelham	2003	Childhood predictors of adolescent substance use in a longitudinal study of children with ADHD	Study	142	0.927	0.063	13 - 18 yrs	142 ADHD-patients vs. 100 controls - comparison of drug use behaviour	DSM-IV	Probands reported higher levels of alcohol, tobacco, and illicit drug use than controls, Persistence of ADHD and adolescent CD were each associated with elevated substance use behaviors relative to controls
2.1	ADHD	33	Ormel et al.	2015	Mental health in Dutch adolescents: a TRAILS report on prevalence, severity, age of onset, continuity and co-morbidity of DSM disorders	Study	1584	0.46	0.54	11 - 20 yrs	longitudinal study of a cohort of Dutch adolescents	DSM-IV (CIDI)	Having one disorder increased subjects’ risk of developing another disorder. Anxiety disorders were the most common but the least severe whereas mood and behaviour disorders were less prevalent but more severe
2.1	ADHD	34	Taurines	2010	Developmental comorbidity in attention-deficit/hyperactivity disorder	Review	not stated				highlight the importance of considering the age- and development-dependent occurrence of comorbidity in ADHD	not applicable	The majority of comorbidityappears after the onset of ADHD in the course of disease
2.1	ADHD	35	Lynskey	1998	The origins of the correlations between tobacco, alcohol, and cannabis use during adolescence	Study	1048	not stated	not stated	0 - 16 yrs	longitudinal study of a birth cohort of 1265 children (New Zealand) of those 1048 could be analysed, this paper focused on substance use	not applicable	correlations between tobacco, alcohol, and cannabis use could be explained by vulnerability to substance use, risk factors: peers, parental substance use, novelty seeking
2.1	ADHD	36	Greenbaum et al.	1991	Substance abuse prevalence and comorbidity with other psychiatric disorders among adolescents with severe emotional disturbances. J Am Acad Child Adolesc Psychiatry	Study	547	0.7	0.3	12-18 yrs	analysis of association of comorbidities of SUDs in adolescents	DSM-III	depression, conduct disorder, residential mental health treatment program were associated with alcohol and cannabis misuse/dependency
2.1	ADHD	37	Disney et al.	1999	Effects of ADHD, conduct disorder, and gender on substance use and abuse in adolescence	Study	626 pairs of twins and their mothers	674	578	17 yrs	relationships of ADHD, conduct disorder, and gender to substance abuse were studied in a large population-based sample of adolescent twin	DSM-III	this study found no significant alteration of increased risk for substance use disorders with ADHD and conduct disorder, however a tendency for increased risk in girls
2.1	ADHD	38	Moffitt	1990	Juvenile delinquency and attention deficit disorder: boys’ developmental trajectories from age 3 to age 15	Study	435	1	0	3-15 yrs	longitudinal analysis of a birth cohort to assess the behavior of a 435 boys (end of analysis sample) for delinquency and ADHD	Rutter Child Scale, Revised Behavior Problem Checklist, Self-Reported Early Delinquency Instrument, DSM-III	Persistence of criminal offending was observed in ADD and delinquent boys.
2.1	ADHD	39	Katusic et al.	2005	Case definition in epidemiologic studies of AD/HD.	Study / Case definition	379				birth cohort analysis of 5718 subjects. 379 met criteria. Propose multimodal procedure case definition and identification ADHD in population-based epidemiologic studies.	DSM-IV	If only DSM-IV criteria were applied, 151 cases pf ADHD would not have been identified
2.1	ADHD	40	Wilens	2004	Impact of ADHD and Its Treatment on Substance Abuse in Adults	Review	not stated				review of the literature regarding ADHD and risk of substance use and pharmacological treatment	not applicable	Treatment for adults with ADHD and substance abuse should include a combination of addiction treatment/psychotherapy and pharmacotherapy
2.1	ADHD	41	Carneiro et al.	2019	Motivational Interviewing in a Brazilian Sample of Adolescent Inpatients With Substance Use Disorder	Study	30	1	0	12 - 17 yrs	Assessment of Motivational Interviewing in adolescents with SUDs	K-SADS	there were considerable changes after intervention, indicating the importance of a treatment that considers both the characteristics of this population and effective low-cost approaches
2.1	ADHD	42	Kessler et al.	2006	Cross-National Comparisons of Co-Morbidities between Substance Use Disorders and Mental Disorders	Study	2874	not stated		15 - 65 yrs	Cross-National analysis of a total sample of 28578, 2874 responded to questionaire	DSM-III	mental co-morbidity predates development of substance use disorders
2.1	ADHD	43	Biedermann et al.	2002	Influence of gender on attention deficit hyperactivity disorder in children referred to a psychiatric clinic	Study	280	140	140	6 - 17 yrs	280 ADHD-patients, 242 matched controls. Systematic analysis of gender impact on ADHD-symptoms	K-SADS, DSM-III	The lower likelihood for girls to manifest psychiatric, cognitive or functional impairment could lead to an underdiagnosis of ADHD in girls
2.1	ADHD	44	Ottosen et al.	2019	Sex Differences in Comorbidity Patterns of Attention-Deficit/Hyperactivity Disorder.	Study					Study population included all born children in Denmark between 1983 and 2013 (1,665,729). Of those 32,308 were diagnosed with ADHD.	not applicable	This study indicates that the association between ADHD and several comorbid disorders is stronger in female than in male individuals. Individuals diagnosed with ADHD had significantly increased absolute and relative risks of all 12 comorbid psychiatric disorders investigated.
2.1	ADHD	45	Khantzian	1985	The Self-Medication Hypothesis of Addictive Disorders: Focus on Heroin and Cocaine Dependence	Report / Commentary					The Self-Medication Hypothesis of Addictive Disorders: Focus on Heroin and Cocaine Dependence	not applicable	findings of drug-dependent individuals suggest that they are predisposed to addiction because they suffer with painful affect states and related psychiatric disorders
2.1	ADHD	46	Khantzian	2005	Understanding Addictive Vulnerability : An Evolving Psychodynamic Perspective.	Report / Commentary					Understanding Addictive Vulnerability : An Evolving Psychodynamic Perspective.	not applicable	addictions have been considered as (1) a special adaptation, (2) an attempt to self-medicate painful or confusing emotions, (3) an overarching problem in self-regulation, and finally (4) a reflection of disorder in personality organization.
2.1	ADHD	47	Kollins et al.	2005	Association between smoking and attention-deficit/hyperactivity disorder symptoms in a population-based sample of young adults	Study / Comparative Study	13852	0.495	0.505	12 - 17 yrs	large national cohort > 20000 adolescent participants, of those 13852 were included in final analyis. Association between ADHD and smoking tobacco	self reports for smoking, and self reports using DSM-IV criteria, retrospectively	self-reported ADHD symptoms were found to be associated with adult smoking outcome variables
2.1	ADHD	48	Kollins	2003	Comparing the abuse potential of methylphenidate versus other stimulants: a review of available evidence and relevance to the ADHD patient	Review					clarify the extent to which the psychostimulant methylphenidate has abuse potential	not applicable	data suggest that methylphenidate has pharmacokinetic properties that reduce its abuse potential as compared with other stimulant drugs of abuse, such as cocaine
2.1	ADHD	49	Quinn et al.	2017	ADHD Medication and Substance-Related Problems	Comparative Study					Analysis of commercial health care claims from 2,993,887 (47.2% female) adolescent and adult ADHD patients between 2005-2014	not applicable	Results provide evidence that receiving ADHD medication is unlikely to be associated with greater risk of substance-related problems in adolescence or adulthood
2.1	ADHD	50	Wilens et al.	2003	Does stimulant therapy of attention-deficit/hyperactivity disorder beget later substance abuse?	Meta-Analytic Review	6 studies				674 medicated subjects and 360 unmedicated subjects who were followed at least 4 years were included in the review. Aim: pharmacologically treated and untreated youths with ADHD were examined for later SUD outcomes.	not applicable	Results suggest that stimulant therapy in childhood is associated with a reduction in the risk for subsequent drug and alcohol use disorders
2.1	ADHD	51	Groenman et al.	2013	Stimulant treatment for attention-deficit hyperactivity disorder and risk of developing substance use disorder	Study	505			6 - 17 yrs	505 particpants with ADHD / 228 healthy controls, aim: examine the effects of stimulant treatment on subsequent risk for substance use disorder and nicotine dependence in a prospective longitudinal ADHD case–control study	DSM-IV, PACS	Stimulant treatment appears to lower the risk of developing SUDs and does not have an impact on development of nicotine dependence in adolescents with ADHD
2.1	ADHD	52	Groenman et al.	2019	Stimulant treatment profiles predicting co-occurring substance use disorders in individuals with attention-deficit/hyperactivity disorder.	Study	303	243	60	mean 16.3 yrs	303 ADHD particpants / 219 healthy controls were analysed for treatment vs. no-treatment effects on SUDs and nicotine dependency	DSM-IV	compared to stimulant-naïve participant early-and-intense treatment group had a significantly lower risk of SUDs and Nicotine dependece; stimulant-treated adolescents with ADHD, long-term outcomes are associated with treatment characteristics, something that is often ignored when treated individuals are compared to untreated individuals
2.1	ADHD	53	Kollins	2008	ADHD, substance use disorders, and psychostimulant treatment: current literature and treatment guidelines	Review					relationship between ADHD and substance use disorder (SUD), factors that determine the abuse potential of psychostimulants	not applicable	treating patients with ADHD and comorbid substance use, psychostimulants may be a useful pharmacologic alternative, however risk-benefit must be analysed
2.2	Conduct disorder	54	Aebi et al.	2019	The validity of conduct disorder symptom profiles in high-risk male youth	Study	281	1		12 - 21 yrs	latent class analyses (LCA) to examine CD subtypes and their relationships with comorbid psychiatric disorders, suicidality, and criminal recidivism	MINI-KID, DSM-IV	existence of different CD symptom profiles in a high-risk group, number of aggressive and rule-breaking CD symptoms is of major clinical importance and may provide information about risk of violent recidivism
2.2	Conduct disorder	55	Lindhiem et al.	2015	Beyond Symptom Counts for Diagnosing Oppositional Defiant Disorder and Conduct Disorder?	Study	6491	0.511	0.489	13 - 17 yrs	unidimensional item response theory model to examine parameters for CD and ODD, data from National Comorbidity Analysis, Adolescent Supplement	CIDI, DSM-IV	Results suggested an advantage of latent trait scores for CD but not ODD
2.2	Conduct disorder	56	Fairchild et al.	2019	Conduct disorder.	Review					Review of conduct disorder and psychiatric implications	not applicable	aetiology of CD is complex, genetic and environmental factors are involved,regional brain alterations and HPA-axis deregulations have been reported
2.2	Conduct disorder	57	Storebø & Simonsen	2016	The Association Between ADHD and Antisocial Personality Disorder (ASPD)	Review	18 studies				associations between ADHD and antisocial personality disorder	not applicable	ADHD with and without comorbid conduct disorder (CD) is a strong predictor for the risk of later development of antisocial personality disorder
2.2	Conduct disorder	58	Hopfer et al.	2018	Conduct disorder and initiation of substance use: A prospective longitudinal study	Study	1246			mean baseline age approx 15 yrs	Community sample of 1246 subjects, of those 462 were diagnosed with CD; of those >70% were male. Aim: To examine the influence of conduct disorder (CD) on substance use initiation	DSM-III-R, DSM-IV, DISC	CD confers increased risk for substance use initiation across all substance classes at age 15 years
2.2	Conduct disorder	59	Border et al.	2018	Independent predictors of mortality in adolescents ascertained for conduct disorder and substance use problems, their siblings and community controls.	Study / Longitudinal	3766	1598	1168		Mortality analysis in a prospective study (Genetics of Antisocial Drug Dependence Study) that began in 1993. 1463 clinical probands, 1399 siblings, 904 controls.	CIDI-SAM, DSM-IV, DSM-III-R	Mortality hazard for clinical probands and their siblings was 4.99 times greater than that of controls
2.3	Personality disorder	60	Verheul et al.	2000	Axis I and Axis II disorders in alcoholics and drug addicts: fact or artifact?	Study	276	0.424	0.576	adults	Examination of the validity of substance related "artifacts" in substance users.	DSM-III-R, ASI	Results from this study suggest that mood/anxiety disorders, but not personality disorders, diagnosed among people with substance use disorder may partly reflect substance-related artifacts
2.3	Personality disorder	61	Brooner et al.	1997	Psychiatric and substance use comorbidity among treatment-seeking opioid abusers	Study / Comparative Study	716	378	338	adults	Evaluation of comorbidity in patients with OAT	NEO-PI, ASI	Psychiatric comorbidity, especially personality and mood disorder, was common in men and women in opioid-agonist-therapy, association most conistent with ASPD
2.3	Personality disorder	62	Van Horn	1998	Substance-Use Situations and Abstinence Predictions in Substance Abusers with and Without Personality Disorders	Study	339	not stated		adults, mean age 35 yrs	Evaluation of Axis II comorbidity in inpatients for alcohol/drug use treatment	DSM-III-R	in patients receivingresidential treatment for alcohol or drug use/dependence, 71.7% received Axis II diagnoses, and they presented a more severe clinical picture
2.3	Personality disorder	63	Rounsaville et al.	1998	Personality disorders in substance abusers: relation to substance use	Study	370	not stated		adults	Evaluation of Axis II comorbidity,, examination of "Substance Related" (SR) and "independent" personality disorder effects	DSM-III-R	Generally, patients with SR and independent personality disorders had a similar clinical profile.
2.3	Personality disorder	64	Grant et al.	2016	Epidemiology of DSM-5 Drug Use Disorder: Results From the National Epidemiologic Survey on Alcohol and Related Conditions	Study	36309	see NESARC Study		18 yrs or older	Large national cohort study (National Epidemiologic Survey on Alcohol and Related Conditions–III) Aim: prevalence, correlates, psychiatric comorbidity, disability, and treatment of Drug Use Disorder (DUD)	DSM-5	DSM-5 Drug Use Disorder (DUD) is a common, highly comorbid, and disabling disorder that largely goes untreated in the US
2.3	Personality disorder	65	Köck & Walter	2018	Personality disorder and substance use disorder – An update	Review	not stated				Updated review of data regarding personality disorders and substance use disorders	not applicable	multimodal treatment approaches for SUDs and comorbid personality disorders requiered, as comorbidty is common
2.3	Personality disorder	66	Langås et al. (a)	2012	In-depth study of personality disorders in first-admission patients with substance use disorders	Study	61	0.67	0.33	>15 yrs mean age approx 30 yrs	Assessment of comorbid personality disorders in young first time admission for SUDs	DSM-IV	16% antisocial [males only]; 13% borderline; and 8% paranoid, avoidant, and obsessive-compulsive, respectively, Symptom load with comorbidty more severe
2.3	Personality disorder	67	Grilo et al.	1995	Psychiatric Comorbidity in Adolescent Inpatients with Substance Use Disorders	Study	138	not stated			69 with SUD and 69 without SUD, assess DSM-III-R Axis I and Axis II co-occurrence and comorbidity in adolescent inpatients with SUDs	DSM-III-R	high rates of co-occurrence of other psychiatric disorders in adolescent inpatients with SUD
2.3	Personality disorder	68	Langås et al. (b)	2012	Substance use disorders and comorbid mental disorders in first-time admitted patients from a catchment area	Study	61	0.67	0.33	> 5 yrs mean age approx 30 yrs	Assessment of Axis I and Axis II comorbidity in first time SUD-Admission	DSM-IV	89% had comorbid axis I (85%) or axis II (46%) disor- ders. The most prevalent axis I disorders were major depres- sive disorder (71%), social phobia (31%) and posttraumatic stress disorder (18%)
2.3	Personality disorder	69	Korsgaard et al.	2016	Substance abuse and personality disorder comorbidity in adolescent outpatients: Are girls more severely ill than boys?	Study	153	59	94	14 - 17 yrs	the prevalence of SUDs, PDs and common Axis I disorders in a sample of adolescent outpatients	DSM-IV	The association in girls between SUDs and PDs, CD and ADHD raises the question if adolescent girls suffering from these conditions may be especially at risk for developing SUDs
2.3	Personality disorder	70	Anderson et al.	2007	Personality risk profile for conduct disorder and substance use disorders in youth	Study	243	0.622	0.378	13 - 18 yrs	243 patients, 173 adolescent siblings, AIM: Relation between personality dimensions and behavioral indicators of conduct disorder and substance involvement were examined	NEO-Five-Factor-Inventory, DISC, Conduct Disorder Questionnaire, CIDI, DSM-IV	Youth with CD and SUD had greater neuroticism, lower agreeableness, and lower conscientiousness than siblings of a similar age, NEO FFI predicted aggression and substance involvement
2.3	Personality disorder	71	Bornovalova et al.	2013	Longitudinal twin study of borderline personality disorder traits and substance use in adolescence: developmental change, reciprocal effects, and genetic and environmental influences	Study / longitudinal	1280		1	14-18 yrs	female twin study of a large longitudinal study. AIM: factors underlying the co-occurrence of BPD traits and substance use from age 14 to 18	Multidimensional Personality Questionnaire, DSM-IV, Personality Assessment Inventory—Borderline scale, Inventory for Interpersonal Problems—BPD scale	BPD traits and substance use exhibited concurrent and prospective associations; results indicate that, at least in adolescence, the comorbidity between BPD traits and substance use is a consequence of common risk factors rather than due to one being a casual antecedent of the other
2.3	Personality disorder	72	Lazarus et al.	2017	A Within-Person Analysis of the Association between Borderline Personality Disorder and Alcohol Use in Adolescents	Study / Longitudinal	2450		1	14-17 yrs	examine whether increases in alcohol use were associated with in- creases in adolescent girls’ BPD symptoms in the same year and in the following year	DSM-IV	internalizing and externalizing disorders, substance use and higher past-year alcohol use was associated with higher levels of BPD symptom
2.3	Personality disorder	73	Schindler	2019	Attachment and Substance Use Disorders—Theoretical Models, Empirical Evidence, and Implications for Treatment	Review / Therotical model	38 studies				evidence for the general link, for its direction, for differences due to different patterns of attachment, different substances and severities, comorbid psychiatric disorders, and age groups	not applicable	Fearful–avoidant attachment was frequent in heroin addicts, while alcohol abusers displayed more heterogeneous patterns.
2.3	Personality disorder	74	Schindler et al.	2005	Attachment and substance use disorders: A review of the literature and a study in a drug dependent adolescents	Review plus Study	71	43	28	14 - 25 yrs	71 patients, 39 controls. Aim: assess attachment in a sample of 71 German opiate using, drug dependent adolescents	European Addiction Severity Index, Bartholomew self-report	The presence of comorbid psychiatric disorders was associated with fearful attachment but not with addiction severity
2.3	Personality disorder	75	Brook et al.	2016	Comorbid trajectories of substance use as predictors of Antisocial Personality Disorder, Major Depressive Episode, and Generalized Anxiety Disorder.	Study / Longitudinal	973	0.5	0.5	5 - 36 yrs	Longitudinal analysis with subjects / mothers from age 5 to approx 36 yrs	UM-CIDI, DSM-IV	long term concurrent substance use of one or more substances was associated with both internalizing and externalizing mental disorders
2.4	Affective disorders	76	Deas & Brown	2006	Adolescent substance abuse and psychiatric comorbidities	Review					General review / overview / description of drug use and psychiatric comorbidity	not applicable	Psychiatric comorbidity in adolescents who abuse substances is the rule rather the exception, common disorders: depression, anxiety, bipolar disorder, CD, and ADHD
2.4	Affective disorders	77	Karlsson et al.	2006	Current comorbidity among consecutive adolescent psychiatric outpatients with DSM-IV mood disorders.	Study	218	40	178	13 - 19 yrs	218 patients, 200 controls, AIM: compare selected characteristics (age, sex, onset depression, impairment, severity depression, somatic comorbidity, treatment status) of adolescents with currently comorbid and non-comorbid depression	DSM-IV	Adolescent depression presents with age- and sex-dependent patterns of multiple co-occurring problem areas.
2.4	Affective disorders	78	Masi et al.	2020	A naturalistic study of youth referred to a tertiary care facility for acute hypomanic or manic episode	Study	117	69	57	7 - 18 yrs	explore the effects of gender; age at onsetof BD; and elements associated with ADHD) and SUD comorbidities, severe suicidal ideation or attempts, and poorer response to pharmacological treatments	DSM-5	Clinical severity at baseline and comorbidity with Conduct Disorder (CD) and SUD were associated with poorer response. Baseline severity and number of externalizing disorders were associated with a poorer outcome.
2.4	Affective disorders	79	Marikangas	2017	Specificity of patterns of comorbidity in youth with mania with and without depression in a nationally representative sample of US youth	Study / Cross-sectional survey	10123			13 - 18 yrs	prevalence and clinical correlates of mania with and without depressive episodes in a representative sample of US adolescents	Composite International Diagnostic Interview	Two and a half percent of youth met criteria for lifetime bipolar I or II disorder and 1.7%, for mania only
2.4	Affective disorders	80	Degenhardt et al.	2007	The predictors and consequences of adolescent amphetamine use: Findings from the Victoria Adolescent Health Cohort Study	Study / Longitudinal cohort study	1943	943	1000	14 - 15 yrs / 24- 25 yrs	cohort was interviewed 8 times in 10 yrs, assessment of early onset amphetamine use	DSM-IV	young people in Australia who begin amphetamine use by age 17 years are at increased risk for a range of mental health, substance use and psychosocial problems in young adulthood. However, these problems are largely accounted for by their even earlier-onset cannabis use.
2.4	Affective disorders	81	Chen et al.	2014	Correlates of nonmedical use of stimulants and methamphetamine use in a national sample	Study	55583	aprox 50%	aprox 50%	13 - 18 yrs	Data from large National Survey on Drug Use and Health (US). 1592 prescription medication "abusers", 197 methamphetamine users, 229 both (ADHD-med and methamphetamine) users were identified and assessed	DSM-IV	The characteristics of STM users differ from METH and STM/METH users, and their associations with substance use and psychiatric comorbidities differ by age.
2.4	Affective disorders	82	Sattah et al.	2002	Prevalence of and risk factors for methamphetamine use in northern Thai youth: Results of an audio-computer-assisted self-interviewing survey with urine testing	Study	1725	893	832	15 - 21 yrs	estimate the prevalence of methamphetamine use and to identify possible risk factors in a Thai sample of students	history, urine test	41.3% of male students and 19.0% of female students used methamphetamine, METH use is common in Thai adolescents
2.4	Affective disorders	83	Magklara et al.	2015	Depression in late adolescence: A cross-sectional study in senior high schools in Greece	Study	2427	0.41	0.59	16 - 18 yrs	prevalence, comorbidity and sociodemographic and socioeconomic associations of depression and depressive symptoms, as well as the relevant health services use in a sample of adolescents in Greece	ICD-10, CIS-R	Prevalence and comorbidity rates of depression among Greek adolescents are substantial (5.71% ICD10 criteria, approx 18 % broader definition of depression, 50% comorbidity) Only a small minority of depressed adolescents seek professional help.
2.4	Affective disorders	84	Kandel et al.	1997	Psychiatric disorders associated with substance use among children and adolescents: Findings from the methods for the epidemiology of child and adolescent mental disorders (MECA) study	Study	1285	681	604	9 - 18 yrs	relationships between specific quantities and frequencies of alcohol, cigarette, and illicit substance use and substance use (SUD) and other psychiatric disorders were investigated among 1,285 randomly selected children and adolescents, aged 9 to 18, and their parents	DISC, SURF, CGAS	daily cigarette smoking, weekly alcohol consumption, and any illicit substance use in the past year were each independently associated with an elevated likelihood of diagnosis with SUD and other psychiatric disorders (anxiety, mood, or disruptive behavior disorders)
2.4	Affective disorders	85	Sihvola et al.	2008	Early-onset depressive disorders predict the use of addictive substances in adolescence: A prospective study of adolescent Finnish twins.	Study / Cohort	1545	0.51	0.49	14 / 17.5 yrs at follow up	relationships between early-onset depressive disorders and later use of addictive substances	DSM-IV	predictive associations between early-onset depressive disorders and addictive substance use, and these associations appear to be independent of shared familial influences
2.4	Affective disorders	86	Deykin et al.	1987	Adolescent depression, alcohol and drug abuse	Study	424			16 - 19 yrs	Diagnostic Interview Schedule was employed to ascertain the prevalence of major depressive disorder (MDD), alcohol and substance abuse	DSM-III	Alcohol abuse was associated with MDD, but not with other psychiatric diagnoses. Substance abuse was associated both with MDD and with other psychiatric diagnoses as well
2.4	Affective disorders	87	Gilder & Ehlers	2012	Depression symptoms associated with cannabis dependence in an adolescent american Indian community sample.	Study	202	98	104	12 - 17 yrs	investigate the comorbidity of cannabis use and depression symptoms in Native American adolescents	DSM-IV	findings suggest that the association of depression with cannabis dependence is more significant in boys than girls in this population of adolescents
2.4	Affective disorders	88	Wittchen et al.	2007	Cannabis use and cannabis use disorders and their relationship to mental disorders: A 10-year prospective-longitudinal community study in adolescents.	Study	1395			14 - 17 yrs	follow up after 10 years, AIM: examine cross-sectional and prospective associations of CU and CUD with a range of mental disorders and whether anxiety and mood disorders are associated with CU/CUD after adjusting for externalizing disorders	DSM-IV, CIDI	depressive, bipolar and less consistently anxiety disorders as well as the degree of their comorbidity are significantly associated with incident CU and progression to CUD
2.5	Psychotic disorders	89	Jones	2013	Adult mental health disorders and their age at onset.	Review	not stated				reviews some of the approaches to studying age at onset, sets out the evidence to support the assertion that adult mental disorders begin in adolescence, and finds that perhaps half of all adult mental health disorders have begun by the teenage years	not applicable	findings provide a persuasive argument to reappraise our formulations of mental health disorder into a new developmental psychiatry embracing a modern life-course approach that focuses on the second and third decades of life
2.5	Psychotic disorders	90	Van Nimwegen	2007	Adolescence, schizophrenia and drug abuse: Interactive vulnerability. A hypothesis.	Review	not stated				To discuss the neurobiological and psychosocial developmental factors in adolescence contributing to simultaneous onset and co-occurrence of psychosis and substance use disorders	not applicable	Attention should be paid to the interaction of drug abuse and schizophrenia and an integrated treatment is needed.
2.5	Psychotic disorders	91	Hambrecht & Häfner	1997	Sensitivity and Specificity of Relatives’ Reports on the Early Course of Schizophrenia.	Study	171	82	89	12 - 59 yrs	retrospective interview study in 171 post-psychotic patients	Retrospective Assessment of the Onset and Early Course of Schizophrenia	High agreement was found for substance use
2.5	Psychotic disorders	92	Häfner et al.	2003	Modeling the early course of schizophrenia.	Study	232	108	124	not stated	Study aimed at modelling the early course of schizophrenia in first psychotic episode patients	Retrospective Assessment of the Onset and Early Course of Schizophrenia	efforts of early detection and prediction that focus on rather general indicators of the evolving disorder are made at the cost of specificity in determining the risk.
2.5	Psychotic disorders	93	Khokhar et al.	2017	The link between schizophrenia and substance use disorder: A unifying hypothesis.	Hypothesis / Review
2.5	Psychotic disorders	94	Di Forti et al.	2019	The contribution of cannabis use to variation in the incidence of psychotic disorder across Europe (EU-GEI): a multicentre case-control study.	Study / Multi-centre case control study	901	0.38	0.62	mean age 30.1 yrs	identify patterns of cannabis use with the strongest effect on odds of psychotic disorder across Europe in 901 first episode psychotic patients / matched controls		Differences in frequency of daily cannabis use and in use of high-potency cannabis contributed to the striking variation in the incidence of psychotic disorder across the 11 studied sites
2.5	Psychotic disorders	95	Beckmann et al.	2020	Substance-induced Psychosis in Youth.	Review / Overview	not stated				descriptive overview / epidemiology of substanc e induced psychosis (SIP)	not applicable	Treatment of SIP ideally involves a comprehensive approach
2.5	Psychotic disorders	96	Weibell et al.	2013	Treated incidence and baseline characteristics of substance induced psychosis in a Norwegian catchment area.	Study	141	approx 60%	approx 40%		3 different groups: Substance induced psychosis (SIP), psychosis without substance use (PNS), psychosis with substance use (PS)	DSM-IV, PANSS	Yearly treated incidence of SIP is 6.5/100 000 persons per year in a Norwegian catchment area
2.5	Psychotic disorders	97	Carney et al.	2017	Substance use in youth at risk for psychosis.	Study	279	not explicitly stated		12 - 25 yrs	279 participants at risk for psychosis / 452 not meeting criteria for "at risk"	CAARMS, among several others	at-risk statuswas significantly associatedwith higher alcohol involvement scores when adjusting for age and gender
2.5	Psychotic disorders	98	Abdel-Baki et al.	2016	Symptomatic and functional outcomes of substance use disorder persistence 2 years after admission to a first-episode psychosis program.	Study	212	0.802	0.198	18 - 30 yrs	First episode psychotic patients assessed for comorbid SUDs	DSM-IV, PANSS, Quality of Life, Alcohol use scale, Drug Abuse Screening Test	Our results indicate that SUD course was more significant than having SUD at admission; persistent SUD was associated with worse outcomes
2.5	Psychotic disorders	99	Barnett et al.	2007	Substance use in a population-based clinic sample of people with first-episode psychosis	Study	123	0.7556	0.2444	median age 25 yrs	Evaluation of substance use in First Episode Psychosis	DSM-IV	Substance use amongpeople with first-episode psychosis was twice that of the general population and was more common in man, most commonly cannabis
2.5	Psychotic disorders	100	Wade et al.	2006	Substance misuse in first-episode psychosis: 15-month prospective follow-up study	Study	126	0.71	0.29	15 - 30 yrs	examine the effects of substance misuse on inpatient admission, readmission and relapse on positive symptoms in First-episode psychosis	DSM-IV, CUAD (Chemical Use, Abuse and Dependence Scale), Brief Psychiatric Rating Scale	Substance use was associated with increased risk of admission, shorter time to relapse for positive symptoms
2.5	Psychotic disorders	101	Petersen et al.	2019	Schizophrenia is associated with increased risk of subsequent substance abuse diagnosis: A nation-wide population-based register study	Study / Nationwide cohort	nationwide analysis				Examination of national data (Denmark) of the association between the diagnosis of schizophrenia and substance use	ICD	In Denmark a diagnosis of schizophrenia is significantly associated with increased risk of subsequent diagnosis of substance abuse.
2.5	Psychotic disorders	102	Nielsen et al.	2017	Association between alcohol, cannabis, and other illicit substance abuse and risk of developing schizophrenia: A nationwide population based register study	Study / Nationwide cohort	nationwide analysis				Examination of national data (Denmark) of the association between substance use (illicit and legal substances) and development of schizophrenia	ICD	Our results illustrate robust associations between almost any type of substance abuse and an increased risk of developing schizophrenia
2.5	Psychotic disorders	103	Semple et al.	2005	Cannabis as a risk factor for psychosis: Systematic review	Systematic Review	11 studies				Systematic review to examine cannabis as a risk factor for psychosis	not applicable	Early use of cannabis did appear to increase the risk of psychosis
2.5	Psychotic disorders	104	Van der Meer et al.	2015	Course of cannabis use and clinical outcome in patients with non-affective psychosis: A 3-year follow-up study	Study	678	0.754	0.246	15 - 54 yrs	examination of age of onset of psychosis and age of cannabis initiation / course of cannabis use	CIDI, PANSS, Urine samples	cannabis use in patients with a psychotic disorder has a long-lasting negative, effect on illness outcome, particularly when persistent
2.5	Psychotic disorders	105	Green & Glausier	2016	Different paths to core pathology: The equifinal model of the schizophrenia syndrome.	Hypothesis / Model / Review	not stated				theoretical model and review of evidence of heterogenic aetiology of schizophrenia / psychosis	not applicable	schizophrenia syndrome can be considered as an equifinal entity: a state of dysfunction that can arise from different upstream etiologies
2.5	Psychotic disorders	106	Gage et al.	2016	Association between cannabis and psychosis: Epidemiologic evidence.	Review	10 studies				Review of longitudinal studys assessing thes relationship of cannabis and psychosis and discuss the epidemiological evidence for and against interpreting the findings as causal	not applicable	Overall, evidence from epidemiological studies provide strong enough evidence to warrant a public health message that cannabis use can increase the risk of psychotic disorders
2.5	Psychotic disorders	107	Gage et al.	2017	Assessing causality in associations between cannabis use and schizophrenia risk: A two-sample Mendelian randomization study.	Mendelian randomization study	Human genome data				Mendelian randomization (MR), utilizing publicly available data as a method for ascertaining causation from observational data was performed	not applicable	results provide some evidence that cannabis initiation increases the risk of schizophrenia, although the size of the causal estimate is small. We find stronger evidence that schizophrenia risk predicts cannabis initiation, possibly as genetic instruments for schizophrenia are stronger than for cannabis initiation
2.6	Suicidality / Overdose	108	Pelkonen & Marttunen	2003	Child and adolescent suicide: Epidemiology, risk factors, and approaches to prevention.	Review	not stated				recent population-based psychological autopsy studies of youth suicides and selected, follow-up studies of clinical populations and suicide attempters, analyzing risk factors for youth suicides	not applicable	various treatment modalities are useful in the treatment of suicidal youths, e.g. cognitive behavioral therapy and specialized emergency room interventions
2.6	Suicidality / Overdose	109	Wu et al.	2004	Substance Use, Suicidal Ideation and Attempts in Children and Adolescents.	Study	1458	0.52	0.48	9 - 17 yrs	analysis of substance use associated with suicide attempts in youth	DSM-III-R, DISC	3.4 % of sample reported at least one suicide attempt, Suicide attempts were strongly associated with alcohol abuse and dependence, followed by frequent cigarette smoking
2.6	Suicidality / Overdose	110	Mack et al.	2017	Illicit Drug Use, Illicit Drug Use Disorders, and Drug Overdose Deaths in Metropolitan and Nonmetropolitan Areas — United States	Study / Analyisis of national data	nationwide analysis				National Survey of Drug Use and Health, Deaths due to drug overdoses were filtered according to ICD-10 criteria	ICD-10	overall decrease of drug use, but increasing rate of drug overdose deaths in rural areas, which surpassed rates in urban areas, is cause for concern
2.6	Suicidality / Overdose	111	Yule et al.	2018	Risk factors for overdose in treatment-seeking youth with substance use disorders	Study / retrospective analysis	200	157	43	16 - 26 yrs	retrospective medical record examination to identify the prevalence of Overdose (OD) and characteristics associated with a history of OD in youth presenting for SUD outpatient care	DSM-IV, Leeds Dependence Questionnaire	High rates of OD exist in treatment-seeking youth with SUD. OD was associated with more SUD and psychiatric co-morbidity.
2.6	Suicidality / Overdose	112	Castellanos et al.	2016	Presence of Alcohol and Drugs in Hispanic Versus Non-Hispanic Youth Suicide Victims in Miami-Dade County, Florida.	Study / retrospective analysis	435	0.857	0.143	11 - 24 yrs	retrospective suicide analyisis of 435 suicides in Florida	not applicable	Use of drugs and alcohol at the time of death are important risk factors for suicide, 60.9 % of the study population had a positive toxicology result for at least one substance,
2.6	Suicidality / Overdose	113	Aseltine et al.	2009	Age variability in the association between heavy episodic drinking and adolescent suicide attempts: Findings from a large-scale, school-based screening program.	Study / Screening	32217	aprox 50%	aprox 50%	11 - 19 yrs	Screening in 225 schools for suicide risks	not applicable	Heavy episodic drinking is a clear risk factor for suicidal behavior among younger adolescents
2.6	Suicidality / Overdose	114	Lee et al.	2021	Association Between Suicide and Drinking Habits in Adolescents	Study / Web bases survey	Nationwide, , 2 cohorts approx 60000 students	approx 35%	approx 65%	14 - 15 yrs	This study aimed to identify the relationship between drinking habits and suicide among Korean adolescents.	not applicable	the frequencies of drinking and drunkenness increased the risk of suicide attempts. Findings suggest that to prevent adolescent suicide, it might be necessary to investigate drinking habits, including the frequencies of drinking and drunkenness
